# Supplementary material for: Effects of floral display size, local open raceme density, patch size, and distance between patches on pollinator behaviour in Salvia nipponica
Source: Sci Rep. 2024 Jan 10;14:967. doi: 10.1038/s41598-024-51327-w (PMC10781768; doi:10.1038/s41598-024-51327-w)
Supplement: Supplementary file 2 — Supplementary Tables. [file 41598_2024_51327_MOESM2_ESM.xlsx]

## Sheet: Table S1
Appendix
Murakoshi et al. – Table S1
The number of racemes observed during the pollinator observation in each patch on each date. See Table 1 for the details of the patch characteristics.
Year	Date	Patch identity
	in Sept.	1	2	3	4	5	6	7	8	9	10	11	12	13	14	15
2019	19					5	3	8	10
	20	3	11							10	7
	21		3	6						5	6
	24				10	6	3		3
	25	4		7						6	7
2020	16				3						4
	17				3							1	1	1	2
	20												3		4	2
	21				2								2	3	2
	22											1	1	2		1
	23				1						5			3
	28										9

## Sheet: Table S2
Murakoshi et al. – Table S2
Values of the variance inflation factor (VIF) for each of the GLMM analyses. Rows represent values of VIF for each analysis.
Response variable	Number of open flowers	Local open raceme density	Patch size	Distance from the nearest patch	Raceme visit	Flower visit	Visited flower ratio
Raceme visit	1.01414	1.01791	1.72957	1.73561
Flower visit	1.01672	1.03844	1.92385	1.91047
Visited flower ratio	1.01798	1.04578	1.94942	1.92336
Seed development ratio					2.48388	2.60418	1.19011

## Sheet: Table S3
Murakoshi et al. – Table S3
Results of the generalized linear mixed model testing factors affecting the number of raceme visits in Salvia nipponica.
	Estimate	SE	χ2	df	P
Number of open flowers	0.215793	0.0543132	18.9865	1	<0.001	***
Local open raceme density	-0.0867056	0.072625	0.0922146	1	0.76138
Patch size	0.320318	0.0867995	9.41714	1	0.00214966	**
Distance from the nearest patch	-0.163965	0.108045	9.2841	1	0.00231152	**
Year	1.06594	0.109148	148.253	1	<0.001	***
Number of open flowers×Year	-0.130021	0.0954495	1.29105	1	0.255855
Local open raceme density×Year	0.259469	0.105488	6.22309	1	0.0126095	*
Patch size×Year	-0.22564	0.1549	1.95608	1	0.161933
Distance from the nearest patch×Year	0.0871005	0.137025	0.346947	1	0.555847
Number of open flowers×Local open raceme density	-0.0249931	0.0645585	0.31234	1	0.576248
Number of open flowers×Patch size	0.0231501	0.0678368	0.543441	1	0.46101
Number of open flowers×Distance from the nearest patch	-0.0866743	0.0893485	1.90235	1	0.167816
Local open raceme density×Patch size	-0.209991	0.0880276	8.70252	1	0.00317771	**
Local open raceme density×Distance from the nearest patch	0.120219	0.128694	3.22531	1	0.0725079	+
Patch size×Distance from the nearest patch	-0.174793	0.100046	7.11633	1	0.00763849	**
Number of open flowers×Local open raceme density×Year	-0.00235413	0.0930443	0.000638922	1	0.979834
Number of open flowers×Patch size×Year	0.0818094	0.137004	0.356605	1	0.550398
Number of open flowers×Distance from the nearest patch×Year	0.0110801	0.117946	0.00881961	1	0.925178
Local open raceme density×Patch size×Year	-0.0704521	0.177995	0.156681	1	0.69223
Local open raceme density×Distance from the nearest patch×Year	0.0564445	0.170545	0.109572	1	0.740632
Patch size×Distance from the nearest patch×Year	0.0216421	0.126113	0.0294579	1	0.863726
Notes: significant relationships with P-values <0.05, 0.01, and 0.001 are noted with *, **, and ***, respectively. Marginally significant relationships with P-values <0.1 are noted with +. Estimates of Year term mean difference between the two years (2020 - 2019).

## Sheet: Table S4
Murakoshi et al. – Table S4
Results of the generalized linear mixed model testing factors affecting the number of flower visits in Salvia nipponica.
	Estimate	SE	χ2	df	P
Number of open flowers	0.0179171	0.0515177	0.0921272	1	0.76149
Local open raceme density	-0.0876397	0.0734567	0.000156366	1	0.990023
Patch size	0.336672	0.0940108	4.75603	1	0.0291958	*
Distance from the nearest patch	-0.133348	0.127931	4.24541	1	0.0393565	*
Year	0.948899	0.119055	108.234	1	<0.001	***
Number of open flowers×Year	-0.0849174	0.0955388	0.0343712	1	0.852919
Local open raceme density×Year	0.216108	0.111983	4.03187	1	0.0446484	*
Patch size×Year	-0.356201	0.162942	5.86146	1	0.0154759	*
Distance from the nearest patch×Year	0.0818976	0.153288	0.284244	1	0.593933
Number of open flowers×Local open raceme density	-0.0340285	0.0577317	1.04511	1	0.306636
Number of open flowers×Patch size	-0.0958797	0.0699118	0.299132	1	0.584427
Number of open flowers×Distance from the nearest patch	0.0135211	0.092219	0.883703	1	0.34719
Local open raceme density×Patch size	-0.130766	0.0896327	4.228	1	0.0397623	*
Local open raceme density×Distance from the nearest patch	0.074233	0.133947	2.79775	1	0.0943965	+
Patch size×Distance from the nearest patch	-0.165317	0.112884	6.22031	1	0.0126293	*
Number of open flowers×Local open raceme density×Year	-0.0313227	0.0923253	0.115094	1	0.734417
Number of open flowers×Patch size×Year	0.27028	0.147159	3.37334	1	0.0662595	+
Number of open flowers×Distance from the nearest patch×Year	-0.137369	0.126528	1.17872	1	0.277616
Local open raceme density×Patch size×Year	-0.145419	0.190102	0.585209	1	0.444278
Local open raceme density×Distance from the nearest patch×Year	0.150407	0.183873	0.669166	1	0.413343
Patch size×Distance from the nearest patch×Year	-0.0177793	0.147015	0.0146228	1	0.903751
Notes: significant relationships with P-values <0.05, 0.01, and 0.001 are noted with *, **, and ***, respectively. Marginally significant relationships with P-values <0.1 are noted with +. Estimates of Year term mean difference between the two years (2020 - 2019).

## Sheet: Table S5
Murakoshi et al. – Table S5
Results of the generalized linear mixed model testing factors affecting the visited flower ratio in Salvia nipponica.
	Estimate	SE	χ2	df	P
Number of open flowers	-0.667145	0.0874568	41.9116	1	<0.001	***
Local open raceme density	-0.0345346	0.0889824	1.46308	1	0.226441
Patch size	0.165501	0.11838	0.00727927	1	0.932008
Distance from the nearest patch	0.0381028	0.156745	0.17141	1	0.678862
Year	0.315484	0.181688	2.43195	1	0.118885
Number of open flowers×Year	0.499952	0.148552	14.6787	1	<0.001	***
Local open raceme density×Year	-0.0257217	0.152389	0.50001	1	0.479496
Patch size×Year	-0.098878	0.258473	1.2627	1	0.261141
Distance from the nearest patch×Year	-0.0199624	0.216538	0.02653	1	0.870613
Number of open flowers×Local open raceme density	0.0546926	0.093436	0.682712	1	0.408654
Number of open flowers×Patch size	-0.207501	0.106086	3.07108	1	0.0796964	+
Number of open flowers×Distance from the nearest patch	0.0560622	0.133982	0.0287188	1	0.86543
Local open raceme density×Patch size	0.0275288	0.11076	0.00681377	1	0.934213
Local open raceme density×Distance from the nearest patch	-0.148124	0.166827	0.475869	1	0.490299
Patch size×Distance from the nearest patch	0.0777573	0.126671	1.3785	1	0.240357
Number of open flowers×Local open raceme density×Year	-0.300138	0.150613	3.97114	1	0.0462865	*
Number of open flowers×Patch size×Year	0.18964	0.217018	0.763609	1	0.382202
Number of open flowers×Distance from the nearest patch×Year	-0.0777041	0.186008	0.174511	1	0.676133
Local open raceme density×Patch size×Year	-0.114285	0.270297	0.17877	1	0.672432
Local open raceme density×Distance from the nearest patch×Year	0.14102	0.251705	0.313892	1	0.575302
Patch size×Distance from the nearest patch×Year	-0.398733	0.185105	4.64013	1	0.0312326	*
Notes: significant relationships with P-values <0.05, 0.01, and 0.001 are noted with *, **, and ***, respectively. Marginally significant relationships with P-values <0.1 are noted with +. Estimates of Year term mean difference between the two years (2020 - 2019).

## Sheet: Table S6
Murakoshi et al. – Table S6
Results of the generalized linear mixed model estimating the relationships between the observed pollinator behaviors and the seed development ratio in Salvia nipponica. Note that because the values of the pollinator behaviors were standardized to have mean = 0 and SD = 1, the values of the estimated slopes represent the relative strengths of the relationships between pollinator behaviors and the …
	Estimate	Std. Error	z	P
Intercept	0.468439	0.245071	1.91144	0.0559483
Number of raceme visit	0.497965	0.348994	1.42686	0.153621
Number of flower visit	-0.0238426	0.317668	-0.0750552	0.940171
Visited flower ratio	-0.0535873	0.113267	-0.473107	0.636137
Stem diameter	0.102802	0.168357	0.610622	0.54145
Year	0.143197	0.292462	0.489624	0.6244
Number of raceme visit×Year	-0.748961	0.392842	-1.90652	0.0565831	+
Number of flower visit×Year	0.126969	0.341078	0.372258	0.709701
Visited flower ratio×Year	0.122616	0.211988	0.578411	0.562987
Stem diameter×Year2020	-0.128025	0.233679	-0.547868	0.583783
Notes: marginally significant relationships with P-values <0.1 are noted with +.

## Sheet: Table S7
Murakoshi et al. – Table S7
Results of the generalized linear mixed model testing the relationships between pollinator behaviors and the seed development ratio in Salvia nipponica.
	χ2	df	P
Number of raceme visit	0.285299	1	0.593249
Number of flower visit	0.540214	1	0.462344
Visited flower ratio	0.0602841	1	0.806048
Stem diameter	0.0937723	1	0.759435
Year	1.76289	1	0.184265
Number of raceme visit×Year	3.50414	1	0.0612156	+
Number of flower visit×Year	0.112003	1	0.737875
Visited flower ratio×Year	0.461653	1	0.496853
Stem diameter×Year	0.298355	1	0.584916
Notes: marginally significant relationships with P-values <0.1 are noted with +.
